# Supplementary material for: Determinants of mer Promoter Activity from Pseudomonas aeruginosa
Source: Genes (Basel). 2024 Apr 13;15(4):490. doi: 10.3390/genes15040490 (PMC11049809; doi:10.3390/genes15040490)
Supplement: Supplementary file 1 [file genes-15-00490-s001.zip]

Archive with 1 entries (1 files):
- genes-2946534-supplementary.pdf
